# Supplementary material for: Methodological Pitfalls of Monitoring: Water Conditions Affect the Efficiency of Bottle Traps and Capture Success
Source: Biology (Basel). 2025 Oct 15;14(10):1416. doi: 10.3390/biology14101416 (PMC12561506; doi:10.3390/biology14101416)
Supplement: Supplementary file 1 [file biology-14-01416-s001.zip]

Archive with 1 entries (1 files):
- biology-3841157-supplementary.pdf
